# Supplementary material for: Convolutional Neural Network and Bidirectional Long Short-Term Memory-Based Method for Predicting Drug–Disease Associations
Source: Cells. 2019 Jul 11;8(7):705. doi: 10.3390/cells8070705 (PMC6679344; doi:10.3390/cells8070705)
Supplement: Supplementary file 1 [file cells-08-00705-s001.zip]

Archive with 2 entries (2 files):
- FigureS1.pdf
- TableS1_candidates.xlsx
